# Supplementary material for: Impact of Anatomical Variability on Sensitivity Profile in fNIRS–MRI Integration
Source: Sensors (Basel). 2023 Feb 13;23(4):2089. doi: 10.3390/s23042089 (PMC9962997; doi:10.3390/s23042089)
Supplement: Supplementary file 1 [file sensors-23-02089-s001.zip]

Archive with 1 entries (1 files):
- sensors-2149778-supplementary.pdf
